# Supplementary material for: General mixture item response models with different item response structures: Exposition with an application to Likert scales
Source: Behav Res Methods. 2018 Jan 10;50(6):2325–44. doi: 10.3758/s13428-017-0997-0 (PMC6267524; doi:10.3758/s13428-017-0997-0)
Supplement: Supplementary file 2 — (C 10.9 KB) [file 13428_2017_997_MOESM2_ESM.c]

#include <R.h>
#include <math.h>
#include <Rmath.h>

void mixture(int*x,int*Z,double*t,double*tau,double*d,double*b,double*alpha,int*a,double*ss,double*sd,int*I,int*N,int*M,double*P,double*sZ,double*LL){
GetRNGstate();
double mu=0;
int g=0;
double t_star=0;
double s_star=0;
double score=0;
double u=0;
double PP=0;
double L=0;
double Q1=0;
double Q2=0;
double Q3=0;

/* sampling substantive latent variable(s)*/
for(int m=0;m<M[0];m++){ /*in each substantive dimension*/
	for(int j=0;j<N[0];j++){ /* for each person*/
	        for(int h=0;h<5;h++){ /* the function is repeated multiple times because the acceptance rates might be low*/
			g=0;
        		score=0;
      	  	  	mu=ss[M[0]-1+m*M[0]]*tau[j];/* computing the conditional mean*/
    	 		for(int k=0;k<M[0];k++){
    	 			if(k!=m){
                   			mu=mu+ss[g+m*M[0]]*t[j+k*N[0]];
                   			g=g+1;
                		}
            		}
            		t_star=rnorm(mu,sd[m]);/* sample candidate value from the conditional normal distribution */
            		s_star=0;
            		for(int i=0;i<I[0];i++){/* generating a response vector given the candidate value*/
            			if(x[j+i*N[0]]!=9){
                			if(a[i]==(m+1)){
                				if(Z[j]==1){/* if the person is in the PCM5, generate PCM5 data given the cand.value*/
                    					P[0]=1;
                    					P[1]=exp(alpha[i]*t_star+d[i]);
                    					P[2]=exp(2*alpha[i]*t_star+d[i]+d[i+I[0]]);
                    					P[3]=exp(3*alpha[i]*t_star+d[i]+d[i+I[0]]+d[i+2*I[0]]);
                    					P[4]=exp(4*alpha[i]*t_star+d[i]+d[i+I[0]]+d[i+2*I[0]]+d[i+3*I[0]]);
                    					PP=P[0]+P[1]+P[2]+P[3]+P[4];
                    					P[1]=P[0]+P[1];
                    					P[2]=P[1]+P[2];
                    					P[3]=P[2]+P[3];
                    					P[4]=PP;
                    					u=runif(0,PP);
                    					for(int k=1;k<5;k++){
                        					if(u>P[k-1]){
                            						s_star=s_star+alpha[i];/* computing the sufficient statistic sum(x*alpha) given the cand.value*/
                        					}
                    					}
                    					score=score+alpha[i]*x[j+i*N[0]];/* computing the sufficient statistic sum(x*alpha) in the data*/
                				}
                				if(Z[j]==0){/* if the person is in the IRTree, generate PCM4 data given the cand.value*/
                					if((x[j+i*N[0]]!=2)){/* only for the items for which IRTree node 1 = 0*/
                    						P[0]=1;
                    						P[1]=exp(alpha[i+2*I[0]]*t_star+b[i]);
                    						P[2]=exp(2*alpha[i+2*I[0]]*t_star+b[i]+b[i+I[0]]);
                    						P[3]=exp(3*alpha[i+2*I[0]]*t_star+b[i]+b[i+I[0]]+b[i+2*I[0]]);
                    						PP=P[0]+P[1]+P[2]+P[3];
                    						P[1]=P[0]+P[1];
                    						P[2]=P[1]+P[2];
                    						P[3]=PP;
                    						u=runif(0,PP);
                    						for(int k=1;k<4;k++){
                        						if(u>P[k-1]){
                            							s_star=s_star+alpha[i+2*I[0]];/* computing the sufficient statistic sum(x*alpha) given the cand.value*/
                        						}
                    						}
                    						if(x[j+i*N[0]]<2){
                    							score=score+alpha[i+2*I[0]]*x[j+i*N[0]];/* computing the sufficient statistic sum(x*alpha) in the data, if x>2, then (x-1)*alpha is added to the suf.stat.*/
                    						}
                    						if(x[j+i*N[0]]>2){
                    							score=score+alpha[i+2*I[0]]*(x[j+i*N[0]]-1);
                    						}
                					}
                				}
                			}
            			}
			}
			if(log(runif(0,1))<((t_star-t[j+m*N[0]])*(score-s_star))){ /* acceptance probability of the exchange algorithm*/
				t[j+m*N[0]]=t_star;
			}
		}
    	}
}

/* sample theta0*/
for(int j=0;j<N[0];j++){
	mu=0;
	for(int k=0;k<M[0];k++){
    	   mu=mu+ss[k+M[0]*M[0]]*t[j+k*N[0]];
	}
	if(Z[j]==1){
		tau[j]=rnorm(mu,sd[M[0]]);/* if the person is in the PCM5, then tau is sampled from the prior (conditional normal)*/
	}
	if(Z[j]==0){
		for(int h=0;h<3;h++){
			s_star=0;
			score=0;
			t_star=rnorm(mu,sd[M[0]]);
			for(int i=0;i<I[0];i++){/* generating data given the cand. value, computing sum(x*a) for the observed data and for the data generated given the cand.value*/
				if(x[j+i*N[0]]!=9){
					if(runif(0,1)<(1/(1+exp(-alpha[i+I[0]]*t_star-b[i+3*I[0]])))){
						s_star=s_star+alpha[i+I[0]];
					}
					score=score+(x[j+i*N[0]]==2)*alpha[i+I[0]];
				}
			}
			if(log(runif(0,1))<((t_star-tau[j])*(score-s_star))){/* acceptance probability of the exchange algorithm*/
				tau[j]=t_star;
			}
		}
	}
}

/* sample person membership */


	for(int j=0;j<N[0];j++){
		L=log(1-sZ[0])-log(sZ[0]);/* difference of log-priors*/
		for(int i=0;i<I[0];i++){/* computing the difference of log-likelihoods under IRTree and PCM5*/
			if(x[j+i*N[0]]!=9){
				Q1=log(1+exp(alpha[i]*t[j+(a[i]-1)*N[0]]+d[i])+exp(2*alpha[i]*t[j+(a[i]-1)*N[0]]+d[i]+d[i+I[0]])+exp(3*alpha[i]*t[j+(a[i]-1)*N[0]]+d[i]+d[i+I[0]]+d[i+2*I[0]])+exp(4*alpha[i]*t[j+(a[i]-1)*N[0]]+d[i]+d[i+I[0]]+d[i+2*I[0]]+d[i+3*I[0]]));
				Q2=log(1+exp(alpha[i+I[0]]*tau[j]+b[i+3*I[0]]));
				Q3=log(1+exp(alpha[i+2*I[0]]*t[j+(a[i]-1)*N[0]]+b[i])+exp(2*alpha[i+2*I[0]]*t[j+(a[i]-1)*N[0]]+b[i]+b[i+I[0]])+exp(3*alpha[i+2*I[0]]*t[j+(a[i]-1)*N[0]]+b[i]+b[i+I[0]]+b[i+2*I[0]]));
				if(x[j+i*N[0]]==0){L=L-Q2-Q3+Q1;}
				if(x[j+i*N[0]]==1){L=L+((alpha[i+2*I[0]]-alpha[i])*t[j+(a[i]-1)*N[0]]+b[i]-d[i]-Q2-Q3+Q1);}
				if(x[j+i*N[0]]==2){L=L+(alpha[i+I[0]]*tau[j]+b[i+3*I[0]]-2*alpha[i]*t[j+(a[i]-1)*N[0]]-d[i]-d[i+I[0]]-Q2+Q1);}
				if(x[j+i*N[0]]==3){L=L+(2*alpha[i+2*I[0]]*t[j+(a[i]-1)*N[0]]+b[i]+b[i+I[0]]-3*alpha[i]*t[j+(a[i]-1)*N[0]]-d[i]-d[i+I[0]]-d[i+2*I[0]]-Q2-Q3+Q1);}
				if(x[j+i*N[0]]==4){L=L+(3*alpha[i+2*I[0]]*t[j+(a[i]-1)*N[0]]+b[i]+b[i+I[0]]+b[i+2*I[0]]-4*alpha[i]*t[j+(a[i]-1)*N[0]]-d[i]-d[i+I[0]]-d[i+2*I[0]]-d[i+3*I[0]]-Q2-Q3+Q1);}
			}
		}
/* sampling the person memberships */
		Z[j]=0;
		if(runif(0,1)<=(1/(1+exp(L)))){
			Z[j]=1;
		}

	}
    LL[0]=0;
	for(int j=0;j<N[0];j++){
        for(int i=0;i<I[0];i++){
            if(Z[j]==1){
            
			
                Q1=log(1+exp(alpha[i]*t[j+(a[i]-1)*N[0]]+d[i])+exp(2*alpha[i]*t[j+(a[i]-1)*N[0]]+d[i]+d[i+I[0]])+exp(3*alpha[i]*t[j+(a[i]-1)*N[0]]+d[i]+d[i+I[0]]+d[i+2*I[0]])+exp(4*alpha[i]*t[j+(a[i]-1)*N[0]]+d[i]+d[i+I[0]]+d[i+2*I[0]]+d[i+3*I[0]]));
				if(x[j+i*N[0]]==0){LL[0]=LL[0]-Q1;}
				if(x[j+i*N[0]]==1){LL[0]=LL[0]+((alpha[i])*t[j+(a[i]-1)*N[0]]+d[i]-Q1);}
				if(x[j+i*N[0]]==2){LL[0]=LL[0]+(2*alpha[i]*t[j+(a[i]-1)*N[0]]+d[i]+d[i+I[0]]-Q1);}
				if(x[j+i*N[0]]==3){LL[0]=LL[0]+(3*alpha[i]*t[j+(a[i]-1)*N[0]]+d[i]+d[i+I[0]]+d[i+2*I[0]]-Q1);}
				if(x[j+i*N[0]]==4){LL[0]=LL[0]+(4*alpha[i]*t[j+(a[i]-1)*N[0]]+d[i]+d[i+I[0]]+d[i+2*I[0]]+d[i+3*I[0]]-Q1);}
            }
		
            if(Z[j]==0){
                Q2=log(1+exp(alpha[i+I[0]]*tau[j]+b[i+3*I[0]]));
                Q3=log(1+exp(alpha[i+2*I[0]]*t[j+(a[i]-1)*N[0]]+b[i])+exp(2*alpha[i+2*I[0]]*t[j+(a[i]-1)*N[0]]+b[i]+b[i+I[0]])+exp(3*alpha[i+2*I[0]]*t[j+(a[i]-1)*N[0]]+b[i]+b[i+I[0]]+b[i+2*I[0]]));
                if(x[j+i*N[0]]==0){LL[0]=LL[0]-Q2-Q3;}
                if(x[j+i*N[0]]==1){LL[0]=LL[0]+((alpha[i+2*I[0]])*t[j+(a[i]-1)*N[0]]+b[i]-Q2-Q3);}
                if(x[j+i*N[0]]==2){LL[0]=LL[0]+(alpha[i+I[0]]*tau[j]+b[i+3*I[0]]-Q2);}
                if(x[j+i*N[0]]==3){LL[0]=LL[0]+(2*alpha[i+2*I[0]]*t[j+(a[i]-1)*N[0]]+b[i]+b[i+I[0]]-Q2-Q3);}
                if(x[j+i*N[0]]==4){LL[0]=LL[0]+(3*alpha[i+2*I[0]]*t[j+(a[i]-1)*N[0]]+b[i]+b[i+I[0]]+b[i+2*I[0]]-Q2-Q3);}
            }
        }
	}


PutRNGstate();
}

/* sampling theta in PCM5 and computing log-likelihood*/
void gpcm(int*x,double*t,double*d,double*alpha,int*a,double*ss,double*sd,int*I,int*N,int*M,double*P,double*LL,int*out){
GetRNGstate();
double mu=0;
int g=0;
double t_star=0;
double s_star=0;
double score=0;
double u=0;
double PP=0;
double Q1=0;


/* sampling substantive latent variable(s)*/
for(int m=0;m<M[0];m++){ /*in each substantive dimension*/
	for(int j=0;j<N[0];j++){ /* for each person*/
	        for(int h=0;h<20;h++){ /* the function is repeated multiple times because the acceptance rates might be low*/
                /* computing the conditional mean*/
                g=0;
                score=0;
                mu=0;
                for(int k=0;k<M[0];k++){
    	 			if(k!=m){
                   			mu=mu+ss[g+m*(M[0]-out[0])]*t[j+k*N[0]];
                   			g=g+1;
                    }
                }
            		t_star=rnorm(mu,sd[m]);/* sample candidate value from the conditional normal distribution */
            		s_star=0;
            		for(int i=0;i<I[0];i++){/* generating a response vector given the candidate value*/
            			if(x[j+i*N[0]]!=9){
                			if(a[i]==(m+1)){
                				
                    					P[0]=1;
                    					P[1]=exp(alpha[i]*t_star+d[i]);
                    					P[2]=exp(2*alpha[i]*t_star+d[i]+d[i+I[0]]);
                    					P[3]=exp(3*alpha[i]*t_star+d[i]+d[i+I[0]]+d[i+2*I[0]]);
                    					P[4]=exp(4*alpha[i]*t_star+d[i]+d[i+I[0]]+d[i+2*I[0]]+d[i+3*I[0]]);
                    					PP=P[0]+P[1]+P[2]+P[3]+P[4];
                    					P[1]=P[0]+P[1];
                    					P[2]=P[1]+P[2];
                    					P[3]=P[2]+P[3];
                    					P[4]=PP;
                    					u=runif(0,PP);
                    					for(int k=1;k<5;k++){
                        					if(u>P[k-1]){
                            						s_star=s_star+alpha[i];/* computing the sufficient statistic sum(x*alpha) given the cand.value*/
                        					}
                    					}
                    					score=score+alpha[i]*x[j+i*N[0]];/* computing the sufficient statistic sum(x*alpha) in the data*/
                				
                			}
            			}
			}
			if(log(runif(0,1))<((t_star-t[j+m*N[0]])*(score-s_star))){ /* acceptance probability of the exchange algorithm*/
				t[j+m*N[0]]=t_star;
			}
		}
    	}
}

	for(int j=0;j<N[0];j++){
		for(int i=0;i<I[0];i++){			
				Q1=log(1+exp(alpha[i]*t[j+(a[i]-1)*N[0]]+d[i])+exp(2*alpha[i]*t[j+(a[i]-1)*N[0]]+d[i]+d[i+I[0]])+exp(3*alpha[i]*t[j+(a[i]-1)*N[0]]+d[i]+d[i+I[0]]+d[i+2*I[0]])+exp(4*alpha[i]*t[j+(a[i]-1)*N[0]]+d[i]+d[i+I[0]]+d[i+2*I[0]]+d[i+3*I[0]]));
				if(x[j+i*N[0]]==0){LL[0]=LL[0]-Q1;}
				if(x[j+i*N[0]]==1){LL[0]=LL[0]+((alpha[i])*t[j+(a[i]-1)*N[0]]+d[i]-Q1);}
				if(x[j+i*N[0]]==2){LL[0]=LL[0]+(2*alpha[i]*t[j+(a[i]-1)*N[0]]+d[i]+d[i+I[0]]-Q1);}
				if(x[j+i*N[0]]==3){LL[0]=LL[0]+(3*alpha[i]*t[j+(a[i]-1)*N[0]]+d[i]+d[i+I[0]]+d[i+2*I[0]]-Q1);}
				if(x[j+i*N[0]]==4){LL[0]=LL[0]+(4*alpha[i]*t[j+(a[i]-1)*N[0]]+d[i]+d[i+I[0]]+d[i+2*I[0]]+d[i+3*I[0]]-Q1);}						
		}
	}	


PutRNGstate();
}
