# Supplementary material for: General mixture item response models with different item response structures: Exposition with an application to Likert scales
Source: Behav Res Methods. 2018 Jan 10;50(6):2325–44. doi: 10.3758/s13428-017-0997-0 (PMC6267524; doi:10.3758/s13428-017-0997-0)
Supplement: Supplementary file 3 — (R 7.03 KB) [file 13428_2017_997_MOESM3_ESM.r]

# Code for the simulation study on classification accuracy and on parameter recovery

# The code below calls the functions in the file 'R_functions.R' that are used to estimate the proposed two-class mixture model.
# The algorithm makes use of functions written in C. The C-code can be found in the supplementary file 'mixture.c'. The C-code needs
# to be compiled to obtain a .dll file before it can be used. To compile the code the following steps should be taken:
#
### 1. Add R bin folder to PATH if it is not already there.
### 2. Install the appropriate version of R-tools (available at https://cran.r-project.org/bin/windows/Rtools/). 
### 3. Add "c:\Rtools\bin;c:\Rtools\gcc-4.6.3\bin;" to PATH (can be done as part of the installation of Rtools). 
### 4. Copy the file mixture.c to the R-bin directory (for example C:\R\R-3.3.2\bin\x64).
### 5. In Windows command line go to the R-bin directory (e.g., cd C:\R\R-3.3.2\bin\x64).
### 6. In Windows command line type in: R CMD SHLIB mixture.c, which creates the file mixture.dll in the R-bin directory.
### 7. Paste the produced file mixture.dll to your R working directory together with 'R_functions.R' and 'mixture.c'.


source('R_functions.R')

#### Simulation study. Classification accuracy

set.seed(Sys.time())

iter=2000         # Number of iterations (burnin iterations will be deducted from this number)
burnin=1000       # Number of burnin iterations
nchains=10        # Number of chains
nrep=50           # Number of replications

for(rep in 1:nrep){ 
	for(N in c(500,1000,2000)){
		for(n in c(20,40)){
			for(nS in c(1,2)){
				for(prop in c(0.5,0.25,0)){	# proportions of persons in the IRTree class
                    true.values=generate.true.values(n,N,nS)
                    X=generate.data.mixture(n,N,nS,true.values,prop)
                    if(nS==1){a=rep(1,n)}# all items are from the same dimension
                    if(nS==2){a=c(rep(1,n/2),rep(2,n/2))} # First half are in scale 1, second in scale 2
                    res=GibbsMixture(X,nS,a,iter,burnin,nchains)
					Est=res$Est
					save(X,true.values,a,N,n,prop,nS,Est,file=paste('res',n,N,nS,prop,rep,'.RData',sep='_'))
				}
			}
		}
	}
}

# Combining the results

RES=NULL
Q=NULL
for(N in c(500,1000,2000)){
  for(n in c(20,40)){
    for(nS in c(1,2)){
      for(prop in c(0.25,0.5)){
        res=NULL
        q=0
        for(rep in c(1:nrep)){
          load(file=paste('res',n,N,nS,prop,rep,'.RData',sep='_'))
          L= sapply(Est,FUN=function(X){X$LL})
          best=c(1:10)[L==max(L)]            
          QUIT=Est[[best]]$Q
          q=q+QUIT
          est=Est[[best]]
          prop_correct=(sum(est$Z[1:(N*prop)]<.5)+sum(est$Z[(N*prop+1):N]>.5))/N
          prop_correct0=(sum(est$Z[1:(N*prop)]<.5))/(N*prop)
          prop_correct1=sum(est$Z[(N*prop+1):N]>.5)/(N*(1-prop))
          prop_certain=(sum(est$Z[1:(N*prop)]<.05)+sum(est$Z[(N*prop+1):N]>.95))/N
          if(QUIT==FALSE){
            res=rbind(res,c(prop_correct,prop_correct0,prop_correct1,prop_certain));
          }  
          if(QUIT==TRUE){
            res=rbind(res,c(1-prop,0,1,prop));
          }
        }
        Res=numeric(8)
        Res[c(1,3,5,7)]=colMeans(res,na.rm=TRUE)
        Res[c(2,4,6,8)]=apply(res,2,sd,na.rm=TRUE)
        RES=rbind(RES,c(c(N,n,nS,prop),c(q,Res)))
      }
    }
  }	
}

library(xtable)
xtable(RES)

# Results for the condition with empty IRTree class (prop=0) are analyzed separately.

RES=NULL
for(N in c(500,1000,2000)){
  for(n in c(20,40)){
    for(nS in c(1,2)){
      for(prop in c(0)){
        res=NULL
        q=0
        for(rep in c(1:nrep)){
          load(file=paste('res',n,N,nS,prop,rep,'.RData',sep='_'))
          L= sapply(Est,FUN=function(X){X$LL})
          h=c(1:10)[L==max(L)]  
          QUIT=Est[[h]]$Q
          q=q+QUIT
        }
        RES=rbind(RES,c(c(N,n,nS,prop),q))
      }
    }
  }	
}

print(RES)

# Simulation study. Parameter recovery.
nrep2=100
N=1000
n=40
nS=1
a=rep(1,n)
# generating true values for the person and the item parameters and saving them.
true.values=generate.true.values(n,N,nS)
save(true.values,file='BiasStudyTrueValues.Rdata')

for(rep in 1:nrep2){
  for(prop in c(0,0.25,0.5)){
      load(file='BiasStudyTrueValues.Rdata')
      X=generate.data.mixture(n,N,nS,true.values,prop)
      res=GibbsMixture(X,nS,a,iter,burnin,nchains)
      Est=res$Est
      res_gPCM=gpcm(X,a,iter,burnin)
      est_gPCM=res_gPCM$est
      save(est_gPCM,true.values,X,Est,file=paste('Bias',prop,rep,'.RData',sep=''))
  }
}

# summarising results for the person parameter recovery
load(file='BiasStudyTrueValues.Rdata')
g=0
RES=NULL
props=c(0,0.25,0.5)

for(prop in c(0,0.25,0.5)){
 g=g+1
 Est1=NULL
 Est2=NULL
 for(j in 1:nrep2){
      load(paste('Bias',prop,j,'.RData',sep=''))
      L=sapply(Est,FUN=function(X){X$LL})
      h=c(1:10)[L==max(L)] # the best chain
      Est1=cbind(Est1,Est[[h]]$theta[,1])
      Est2=cbind(Est2,est_gPCM$theta[,1])
 }
 theta=true.values$theta[,1]
 res=c(mean(abs(rowMeans(Est2)-theta)),mean(abs(rowMeans(Est1)-theta)),mean(apply(Est2,1,var)),mean(apply(Est1,1,var)),mean(apply(Est2,2,FUN=function(X){(X-theta)^2})),mean(apply(Est1,2,FUN=function(X){(X-theta)^2})))
 if(props[g]!=0){
     Z=c(rep(0,props[g]*1000),rep(1,(1-props[g])*1000))
     res=rbind(res,c(mean(abs(rowMeans(Est2[Z==1,])-theta[Z==1])),mean(abs(rowMeans(Est1[Z==1,])-theta[Z==1])),mean(apply(Est2[Z==1,],1,var)),mean(apply(Est1[Z==1,],1,var)),mean(apply(Est2[Z==1,],2,FUN=function(X){(X-theta[Z==1])^2})),mean(apply(Est1[Z==1,],2,FUN=function(X){(X-theta[Z==1])^2}))),c(mean(abs(rowMeans(Est2[Z==0,])-theta[Z==0])),mean(abs(rowMeans(Est1[Z==0,])-theta[Z==0])),mean(apply(Est2[Z==0,],1,var)),mean(apply(Est1[Z==0,],1,var)),mean(apply(Est2[Z==0,],2,FUN=function(X){(X-theta[Z==0])^2})),mean(apply(Est1[Z==0,],2,FUN=function(X){(X-theta[Z==0])^2}))))
 }
 RES=rbind(RES,res)
}
rownames(RES)<-NULL
xtable(RES,digits=3)


# item parameter recovery
load(file='BiasStudyTrueValues.Rdata')
g=0
EST=list()

for(prop in c(0,0.25,0.5)){
    g=g+1
    Estimate=NULL
    for(j in 1:nrep2){
        load(paste('Bias',prop,j,'.RData',sep=''))
        true.items=c(c(true.values$alpha),c(true.values$d),c(true.values$b))
        L=sapply(Est,FUN=function(X){X$LL})
        h=c(1:10)[L==max(L)] # the best chain
        Estimate=cbind(Estimate,c(c(Est[[h]]$alpha),c(Est[[h]]$d),Est[[h]]$b[,4],c(Est[[h]]$b[,1:3])))
    }
    EST[[g]]=Estimate
}

a=true.values$alpha
d=true.values$d
b=true.values$b
true.items=c(c(a),c(d),b[,4],c(b[,1:3]))

types=list(c(1:40),c(121:280),c(41:80),c(281:320),c(81:120),c(321:440))

RES_items=lapply(EST,FUN=function(X){
    Y=X
    rowMeans((apply(Y,2,FUN=function(X){(X-true.items)^2})))->mse
    return(cbind(sapply(types,FUN=function(X){mean(abs(rowMeans(Y[X,])-true.items[X]))}),sapply(types,FUN=function(X){mean(apply(Y[X,],1,var))}),sapply(types,FUN=function(X){mean(mse[X])})))
})
RES_items=cbind(RES_items[[1]],RES_items[[2]],RES_items[[3]])
RES_items[3:6,1:3]=NA
xtable(RES_items,digits=3)
