# Supplementary material for: General mixture item response models with different item response structures: Exposition with an application to Likert scales
Source: Behav Res Methods. 2018 Jan 10;50(6):2325–44. doi: 10.3758/s13428-017-0997-0 (PMC6267524; doi:10.3758/s13428-017-0997-0)
Supplement: Supplementary file 4 — (R 3.46 KB) [file 13428_2017_997_MOESM4_ESM.r]

# Analyses for the empirical example (Experience in Close Relationship scales)

# The code below calls the functions in the file 'R_functions.R' that are used to estimate the proposed two-class mixture model.
# Additionally this file contains functions for estimating the nonmixture gPCM-5 and nonmixture IRTree model and for performing the post-hoc model comparison.

# The algorithm makes use of functions written in C. The C-code can be found in the supplementary file 'mixture.c'. The C-code needs
# to be compiled to obtain a .dll file before it can be used. To compile the code the following steps should be taken:
#
### 1. Add R bin folder to PATH if it is not already there.
### 2. Install the appropriate version of R-tools (available at https://cran.r-project.org/bin/windows/Rtools/).
### 3. Add "c:\Rtools\bin;c:\Rtools\gcc-4.6.3\bin;" to PATH (can be done as part of the installation of Rtools).
### 4. Copy the file mixture.c to the R-bin directory (for example C:\R\R-3.3.2\bin\x64).
### 5. In Windows command line go to the R-bin directory (e.g., cd C:\R\R-3.3.2\bin\x64).
### 6. In Windows command line type in: R CMD SHLIB mixture.c, which creates the file mixture.dll in the R-bin directory.
### 7. Paste the produced file mixture.dll to your R working directory together with 'R_functions.R', 'mixture.c', and 'ECRdata.txt'.


# Getting all the relevant functions
source('R_functions.R')

# Analysis of the empirical example

X=read.table("ECRdata.txt")           # load the data
nS=2                                  # specify the number of scales
a=rep(c(1,2),18)                      # specify the item dimension memberships
iter=10000                            # specify the number of iterations (burnin iterations will be deducted)
burnin=5000                           # specify the number of burnin iterations
nchains=10                            # specify the number of chains


#### Mixture model ######################################

# fitting the mixture model
res=GibbsMixture(X,nS,a,iter,burnin,nchains)
save(res,file='ECR_mixture.RData')

# selecting the best chain
L=sapply(res$Est,FUN=function(X){X$LL})
h=c(1:nchains)[L==max(L)]

# determining the DIC of the mixture model
print(res$dic)

# estimates of the class memberships of the persons (Z=0 - IRTree, Z=1 - gpcm)
Z=res$Est[[h]]$Z>0.5

# posterior probabilities of belonging to gpcm
posteriorZ=res$Est[[h]]$Z
plot(sort(1-posteriorZ),xlab='Persons (ordered)',ylab='Posterior model probability (IRTree)')


#### Nonmixture models ###################################

# fitting gPCM
res_gpcm=gpcm(X,a,iter,burnin)
print(res_gpcm$dic)

# fitting non-mixture IRTree
res_IRTree=IRTree(X,a,iter,burnin)
print(res_IRTree$dic)

# saving the results of both fitted models
save(res_gpcm,res_IRTree,file='ECR_nonmixture.RData')


#### post-hoc analysis ###################################

## for the persons with the estimated class membership Z=0 (IRTree class)

# fitting the gPCM
Z0_gpcm=gpcm(X[Z==0,],a,iter,burnin)
print(Z0_gpcm$dic)

# fitting the IRTree model
Z0_IRTree=IRTree(X[Z==0,],a,iter,burnin)
print(Z0_IRTree$dic)

save(Z0_gpcm,Z0_IRTree,file='ECR_Z0.RData')


## for the persons with the estimated class membership Z=1 (gPCM-5 class)

# fitting the gPCM
Z1_gpcm=gpcm(X[Z==1,],a,iter,burnin)
print(Z1_gpcm$dic)

# fitting the IRTree model
Z1_IRTree=IRTree(X[Z==1,],a,iter,burnin)
print(Z1_IRTree$dic)

save(Z1_gpcm,Z1_IRTree,file='ECR_Z1.RData')
